# Supplementary material for: Quality of a fished resource: Assessing spatial and temporal dynamics
Source: PLoS One. 2018 Jun 6;13(6):e0196864. doi: 10.1371/journal.pone.0196864 (PMC5991392; doi:10.1371/journal.pone.0196864)
Supplement: S1 Dataset — (XLSX) [file pone.0196864.s004.xlsx]

## Sheet: Fig 2 SB port yr mo isl
year	month	island	N	Mean(GSI)	Std Dev(GSI)
2008	12	SCI	9	0.116875	0.0553626
2008	12	SMI	111	0.157045	0.042469
2008	12	SRI	50	0.144628	0.0304992
2009	1	SMI	30	0.112751	0.0272593
2009	1	SRI	15	0.124396	0.0350097
2009	2	SCI	61	0.104609	0.0355886
2009	3	SCI	13	0.105332	0.0256632
2009	3	SRI	34	0.0887632	0.0332518
2009	4	SMI	29	0.0501547	0.0190255
2009	4	SRI	30	0.0762637	0.0192059
2009	5	SCI	15	0.0987775	0.0217356
2009	5	SMI	15	0.0831021	0.0201772
2009	5	SRI	45	0.0773589	0.0275133
2009	6	SCI	30	0.0923514	0.0384207
2009	6	SMI	20	0.0917214	0.0259953
2009	6	SRI	30	0.114737	0.0332197
2009	7	SCI	80	0.0977161	0.0268443
2009	7	SMI	70	0.0972829	0.0383006
2009	7	SRI	50	0.0954695	0.0241548
2009	8	SCI	28	0.12912	0.0516633
2009	8	SMI	70	0.128043	0.0437203
2009	8	SRI	20	0.114522	0.036471
2009	9	SCI	20	0.0893213	0.0372342
2009	9	SMI	116	0.134918	0.044005
2009	9	SRI	30	0.0909241	0.0565779
2009	10	SCI	20	0.114277	0.0389542
2009	10	SMI	80	0.152614	0.0479168
2009	10	SRI	10	0.153352	0.0354403
2009	11	SMI	80	0.156789	0.0479127
2009	11	SRI	39	0.156149	0.0511966
2010	1	SMI	10	0.0890389	0.036391
2010	1	SRI	40	0.107408	0.0335365
2010	2	SMI	10	0.0962824	0.0273709
2010	2	SRI	30	0.0997696	0.0309729
2010	3	SMI	10	0.0865471	0.0267732
2010	3	SRI	52	0.0748423	0.0270627
2010	4	SRI	50	0.0986102	0.0331344
2010	6	SCI	20	0.128107	0.0335884
2010	6	SRI	100	0.0807149	0.0341822
2010	7	SCI	10	0.116181	0.0228975
2010	7	SMI	30	0.0910775	0.0277448
2010	7	SRI	91	0.0866851	0.0369796
2010	8	SCI	30	0.102157	0.0281325
2010	8	SRI	64	0.121799	0.0384351
2010	10	SCI	30	0.150275	0.0358403
2010	10	SMI	50	0.130531	0.0394148
2010	10	SRI	59	0.153255	0.0304566
2010	12	SCI	20	0.134676	0.0473402
2010	12	SMI	40	0.136444	0.0350839
2010	12	SRI	62	0.114438	0.0320821
2011	3	SCI	10	0.0889654	0.0180556
2011	3	SMI	52	0.0884815	0.0254188
2011	3	SRI	40	0.105817	0.0366917
2011	4	SCI	30	0.0833555	0.0185168
2011	4	SMI	51	0.0754938	0.0206708
2011	4	SRI	51	0.0818014	0.0244572
2011	5	SCI	10	0.0411322	0.0132843
2011	5	SMI	13	0.0471168	0.0218443
2011	5	SRI	31	0.119763	0.0257154
2011	7	SCI	40	0.0807272	0.0297624
2011	7	SMI	11	0.114196	0.0154181
2011	7	SRI	59	0.104328	0.0302888
2011	8	SCI	30	0.127956	0.0445421
2011	8	SRI	20	0.11279	0.0560319
2011	10	SCI	20	0.076619	0.0198684
2011	10	SMI	40	0.143125	0.0392472
2011	10	SRI	93	0.132893	0.0401609
2011	12	SCI	10	0.179049	0.0332821
2011	12	SMI	20	0.13939	0.0385548
2011	12	SRI	70	0.133934	0.0459318

## Sheet: Fig 2 SB port mo isl
month	island	N	Mean(GSI)	Std Dev(GSI)
1	SMI	40	0.106823	0.0310849
1	SRI	55	0.112041	0.0344724
2	SCI	61	0.104609	0.0355886
2	SMI	10	0.0962824	0.0273709
2	SRI	30	0.0997696	0.0309729
3	SCI	23	0.0982159	0.0236942
3	SMI	62	0.0881695	0.0254257
3	SRI	126	0.0884319	0.0344141
4	SCI	30	0.0833555	0.0185168
4	SMI	80	0.0663084	0.0234304
4	SRI	131	0.0869488	0.0285519
5	SCI	25	0.0757194	0.0342419
5	SMI	28	0.0663947	0.027517
5	SRI	76	0.0946554	0.0338922
6	SCI	50	0.106654	0.0403013
6	SMI	20	0.0917214	0.0259953
6	SRI	130	0.0885661	0.0367674
7	SCI	130	0.0939091	0.0291034
7	SMI	111	0.0972818	0.0344068
7	SRI	200	0.094086	0.0329567
8	SCI	88	0.119531	0.0437224
8	SMI	70	0.128043	0.0437203
8	SRI	104	0.118667	0.0417638
9	SCI	20	0.0893213	0.0372342
9	SMI	116	0.134918	0.044005
9	SRI	30	0.0909241	0.0565779
10	SCI	70	0.118945	0.0449306
10	SMI	170	0.143886	0.0443638
10	SRI	162	0.141572	0.0377913
11	SMI	80	0.156789	0.0479127
11	SRI	39	0.156149	0.0511966
12	SCI	39	0.141946	0.0506667
12	SMI	171	0.150161	0.0412847
12	SRI	182	0.130231	0.0393822

## Sheet: Fig 3 processor yr mo
year	month	N	Sum(weight grade A lbs)	Sum(weight grade B lbs)	Sum(total load weight lbs)	Mean(PQI)	Std Dev(PQI)	Mean(price USD per kg)	Std Dev(price USD per kg)
2008	1	21	1065.11	1740.04	38768	0.0719048	0.0103049	1.7681	0.431064
2008	2	6	197.7	354.1	9474	0.06	0.00894427	1.36833	0.562403
2008	3	6	342.63	515.98	12179	0.0683333	0.0183485	2.01	0.541959
2008	4	15	682.51	1059.14	28633	0.0573333	0.0138701	1.65533	0.444006
2008	5	9	604.55	1061.7	28862	0.0588889	0.00600925	1.61667	0.308018
2008	6	8	412.56	596.94	15406	0.065	0.0092582	1.9175	0.380216
2008	7	14	795.89	1544.7	36573	0.0664286	0.0127745	1.78786	0.492125
2008	8	17	552.25	1150.97	23761	0.0747059	0.0117886	1.93235	0.366632
2008	9	8	342.76	654.41	12280	0.08	0.00755929	2.055	0.349735
2008	10	19	1047.36	1484.23	27957	0.09	0.0159861	2.63	0.520971
2008	11	10	646.28	862.6	17290	0.087	0.00823273	2.466	0.397134
2008	12	20	988.4	1432.29	32350	0.073	0.0121828	2.1345	0.42107
2009	1	13	580.99	1000.76	25476	0.06	0.00816497	1.62538	0.391846
2009	2	3	77.95	144.95	3897	0.0566667	0.0057735	1.52333	0.146401
2009	5	11	350.21	397.82	14531	0.0509091	0.0094388	1.70182	0.439154
2009	6	17	678.38	1196.7	29631	0.06	0.0162019	1.70294	0.625727
2009	7	21	686.41	1353.95	32287	0.062381	0.0148003	1.66714	0.422151
2009	8	17	671.23	1480.22	29176	0.0723529	0.00970142	1.87471	0.353502
2009	9	28	1367.68	2413.29	48648	0.0778571	0.0144932	2.04179	0.447611
2009	10	13	869.71	1823.91	28525	0.0930769	0.0160128	2.25692	0.544998
2009	11	18	1314.08	2464.99	41241	0.0916667	0.0133945	2.30611	0.500695
2009	12	33	2081.73	3415.34	70027	0.0778788	0.0191634	2.21	0.471275
2010	1	13	535.15	1055.71	23314	0.0676923	0.0136344	1.87077	0.421554
2010	2	7	368.34	410.77	11946	0.0614286	0.0121499	2.15	0.506689
2010	3	3	119.4	127.21	5180	0.0466667	0.0057735	1.71	0.266271
2010	5	11	448.54	512	17636	0.0527273	0.0119087	1.84545	0.400758
2010	6	11	351.02	500.48	15648	0.0545455	0.0129334	1.82545	0.473611
2010	7	21	918.8	1844.52	42084	0.0642857	0.0124786	1.82952	0.444201
2010	8	20	881.15	1769.23	34981	0.078	0.0198945	2.153	0.681817
2010	9	27	892.3	1845.57	37065	0.0740741	0.0118514	2.14815	0.484379
2010	10	33	803.65	1661.05	33790	0.0721212	0.0116613	2.03394	0.524178
2010	11	25	912.13	1549.71	34642	0.0692	0.0132035	2.0768	0.504378
2011	1	13	274.39	638.47	14753	0.0607692	0.00862317	1.66692	0.329555
2011	3	1	13.05	24.64	762	0.05		1.41
2011	4	9	251.56	275.83	11410	0.0488889	0.0105409	1.65333	0.306145
2011	5	1	36.6	59.79	1505	0.06		1.92
2011	6	4	142.79	136.61	5072	0.055	0.0057735	1.975	0.155885
2011	7	10	412.84	651.07	15246	0.069	0.0159513	2.362	0.521788
2011	8	23	842.18	1340.96	31669	0.0665217	0.0216603	2.16435	0.781181
2011	9	31	1221.56	2148.98	45951	0.0732258	0.0207183	2.26323	0.774611
2011	10	33	1774.36	2929.32	59463	0.0784848	0.0218119	2.50212	0.7009
2011	11	35	1697.53	2791.41	57386	0.0768571	0.0130094	2.29286	0.528158
2011	12	27	1170.56	2123.25	46660	0.0711111	0.0125064	2.12185	0.41979
2012	1	25	1072.92	1804.03	47105	0.0616	0.0134412	2.0192	0.400093
2012	2	2	7.3	56.79	1424	0.045	0.00707107	1.215	0.346482
2012	3	10	435.87	733.58	19926	0.062	0.0113529	1.937	0.501909
2012	4	14	804.17	700.73	26726	0.055	0.00759555	2.11929	0.391947
2012	5	9	354.76	448.34	13705	0.06	0.00707107	2.10556	0.317849
2012	6	17	726.51	1268.07	31842	0.0611765	0.0121873	2.02	0.478357
2012	7	19	798.2	1690.93	32892	0.0731579	0.0149267	2.28	0.567764
2012	8	15	585.51	1021.09	22866	0.072	0.0156753	2.44067	0.608329
2012	9	13	1024.16	1642.76	32461	0.0807692	0.0138212	2.73462	0.457085
2012	10	19	1203.4	2061.45	36364	0.0884211	0.0146299	2.80526	0.654993
2012	11	16	1152.6	1887.73	32432	0.093125	0.0181544	2.70562	0.558211
2012	12	11	601.65	796.97	17266	0.0809091	0.0113618	2.59091	0.330044

## Sheet: Fig 3 processor mo 
month	N	Sum(weight grade A lbs)	Sum(weight grade B lbs)	Sum(total load weight lbs)	Mean(PQI)	Std Dev(PQI)	Mean(price USD per kg)	Std Dev(price USD per kg)
1	85	3528.56	6239.01	149416	0.0647059	0.0121094	1.82035	0.41855
2	18	651.29	966.61	26741	0.0583333	0.0104319	1.68111	0.590114
3	20	910.95	1401.41	38047	0.061	0.0144732	1.8985	0.476404
4	38	1738.24	2035.7	66769	0.0544737	0.0113179	1.82579	0.447707
5	41	1794.66	2479.65	76239	0.0553659	0.00951251	1.81561	0.399306
6	57	2311.26	3698.8	97599	0.0596491	0.0130883	1.87035	0.503463
7	85	3612.14	7085.17	159082	0.0667059	0.0143418	1.94588	0.54587
8	92	3532.32	6762.47	142453	0.0725	0.0170729	2.11054	0.618503
9	107	4848.46	8705.01	176405	0.0760748	0.0155865	2.21794	0.595744
10	117	5698.48	9959.96	186099	0.0817949	0.0181761	2.41282	0.655372
11	104	5722.62	9556.44	182991	0.0810577	0.0163052	2.32337	0.540086
12	91	4842.34	7767.85	166303	0.0751648	0.0153016	2.2133	0.44803

## Sheet: Fig 4 CDFW
region	landing_month	Effort (number of receipts)	Total landings (kg)	Mean price (USD per kg)	Total value (USD)	CPUE (kg per receipt)	mngmnt season	price SE (USD per kg)
west	1	735	455234	1.33732	571066	619.366	unlimited	0.0183945
west	2	541	335585	1.25354	383006	620.304	unlimited	0.0241021
west	3	352	200443	1.28695	224032	569.441	unlimited	0.0381638
west	4	381	227684	1.39019	264963	597.597	limited	0.0406229
west	5	404	243542	1.32457	297109	602.826	limited	0.0257551
west	6	626	320068	1.4791	410441	511.291	limited	0.0322868
west	7	725	376727	1.50714	500644	519.624	limited	0.0297155
west	8	612	345670	1.51716	479263	564.82	limited	0.0307901
west	9	786	453142	1.60444	661358	576.516	limited	0.0285633
west	10	836	493522	1.6627	740421	590.338	limited	0.0320953
west	11	832	523371	1.57522	777672	629.051	unlimited	0.0253338
west	12	736	422585	1.58643	612231	574.164	unlimited	0.0283088
central	1	346	188587	1.32029	247788	545.05	unlimited	0.0187186
central	2	322	186174	1.21781	222564	578.18	unlimited	0.0249951
central	3	214	110312	1.16763	122386	515.478	unlimited	0.0388053
central	4	216	123345	1.32716	147826	571.042	limited	0.0521163
central	5	283	162589	1.26668	196176	574.519	limited	0.0261379
central	6	300	161062	1.33784	194907	536.873	limited	0.0409304
central	7	349	189719	1.58063	248243	543.606	limited	0.0510022
central	8	404	228592	1.46793	316864	565.823	limited	0.0344611
central	9	401	223278	1.42322	309418	556.802	limited	0.0293507
central	10	361	201325	1.44162	281020	557.686	limited	0.031821
central	11	358	211143	1.49237	305781	589.784	unlimited	0.0284566
central	12	455	279489	1.54905	421578	614.261	unlimited	0.0255242
east	1	175	79663.9	1.30299	99857.6	455.222	unlimited	0.042791
east	2	179	70331.7	1.22954	80024.8	392.914	unlimited	0.0482279
east	3	261	120809	1.27716	147078	462.871	unlimited	0.0447609
east	4	256	113409	1.19919	135357	443.006	limited	0.0265647
east	5	244	112861	1.13113	128898	462.543	limited	0.0221767
east	6	274	129466	1.1884	154737	472.504	limited	0.0272726
east	7	215	102935	1.24843	129267	478.768	limited	0.0327254
east	8	222	100673	1.34939	134120	453.48	limited	0.0372635
east	9	270	123020	1.316	160040	455.628	limited	0.0249289
east	10	204	91405.7	1.32904	115910	448.067	limited	0.0318973
east	11	167	82073.7	1.33954	105956	491.459	unlimited	0.0405371
east	12	274	128960	1.32503	174714	470.657	unlimited	0.029839
Anacapa	1	13	5587.35	0.924246	4974.8	429.796	unlimited	0.0722817
Anacapa	2	5	1559	2.29281	2172.1	311.799	unlimited	1.08363
Anacapa	3	6	1527.7	2.97624	2284.5	254.617	unlimited	1.33466
Anacapa	4	3	324.681	5.95248	1711.08	108.227	limited	0.661387
Anacapa	5	12	3414.19	1.70858	3408.7	284.516	limited	0.534624
Anacapa	6	15	5612.66	1.7637	7449.88	374.177	limited	0.418298
Anacapa	7	12	2924.76	2.46183	3816.65	243.73	limited	0.680097
Anacapa	8	1	59.8742	6.61387	396	59.8742	limited	0
Anacapa	9	8	1750.87	2.34241	3087	218.858	limited	0.639961
Anacapa	10	6	1212.45	1.26031	1489.75	202.075	limited	0.137138
Anacapa	11	14	5639.97	0.889723	4972	402.855	unlimited	0.0439473
Anacapa	12	4	1894.66	1.15743	2132.2	473.664	unlimited	0.0551156

## Sheet: Table 1 Fort Bragg CDFW 09-11
landing.year	landing.month	N	Sum(landings (kg))	Sum(value USD)
2009	1	129	84868.4	137203
2009	2	90	49891	85170.6
2009	3	106	71330.1	119029
2009	4	121	91158.4	144523
2009	5	122	77571.9	120252
2009	6	135	85613.2	127153
2009	7	169	116907	167544
2009	8	142	93322	143063
2009	9	160	98687.1	157670
2009	10	89	61255.8	100137
2009	11	104	62503.2	101547
2009	12	173	111423	210496
2010	1	88	57303.2	110314
2010	2	124	78739.9	139830
2010	3	87	54493.6	86783.1
2010	4	84	57646.1	69461.1
2010	5	97	64583.8	60904.2
2010	6	54	30942.7	39336.6
2010	7	107	63598.6	76506.8
2010	8	168	105948	127401
2010	9	141	83072.2	116745
2010	10	110	50489.3	83309.6
2010	11	150	78024.2	130978
2010	12	249	124941	242953
2011	1	187	89075.5	152945
2011	2	150	74703	119351
2011	3	109	59460.9	92390.4
2011	4	180	95776.9	136729
2011	5	190	100788	210149
2011	6	78	45518.4	63702
2011	7	93	53608.2	74289
2011	8	168	86351.7	130126
2011	9	133	76893.4	139890
2011	10	89	50387.7	95076.2
2011	11	143	79090.1	135615
2011	12	243	129651	259685

## Sheet: Fig 5 CDFW 78-08
landing_month	Effort (number of receipts)	Total landings (kg)	SE Total landings (kg)	Mean price (USD per kg)	SE price (kg)	Total value (USD)	SE Total value (USD)
1	6866	5.83741e+06	10.1616	1.37815	0.0121705	5.87838e+06	8.71401
2	4529	3.70789e+06	10.9432	1.20404	0.0126113	3.38025e+06	9.24294
3	4229	3.24454e+06	10.6909	1.24458	0.0204421	3.0516e+06	8.56018
4	2914	2.74996e+06	16.1364	1.0937	0.0145503	2.10413e+06	11.2027
5	3281	2.91012e+06	13.4722	1.14126	0.0126935	2.54328e+06	10.9773
6	3014	2.90403e+06	25.4536	1.03481	0.0134188	2.29721e+06	42.1637
7	3166	3.3875e+06	17.0713	1.01444	0.0135541	2.48548e+06	10.7362
8	5077	4.75516e+06	12.0516	1.09247	0.0106484	3.83044e+06	8.35075
9	6627	5.64031e+06	9.70912	1.30655	0.0110348	5.47992e+06	8.10963
10	9774	7.51169e+06	7.50458	1.43226	0.0104877	8.31584e+06	7.3509
11	9707	7.28382e+06	7.50081	1.52852	0.011444	8.5899e+06	7.91477
12	8807	7.17868e+06	8.6131	1.58045	0.0135031	8.27543e+06	9.43512

## Sheet: Fig 6b FB Kalvass &Hendrix
Year	Month	price per lb (USD)	mean percent yield	Data from Kalvass and Hendrix 1997 Figure 14 "Mendocino coast red seach urchin gonad yields (Fort Bragg processor data) and ex-vessel price for 1991 and 1992 (1992 Nov., Dec. yields unavailable)." Fishery closed July.
1991	JAN	0.59	12.71
1991	FEB	0.68	12.56
1991	MAR	0.97	13.73
1991	APR	0.82	12.01
1991	MAY	1.09	10.69
1991	JUN	0.83	7.67
1991	AUG	0.59	8.64
1991	SEP	0.69	8.89
1991	OCT	0.74	9.5
1991	NOV	0.8	9.4
1991	DEC	1.19	9.87
1992	JAN	1.13	10.48
1992	FEB	1.26	10.16
1992	MAR	1.09	9.38
1992	APR	0.88	8.16
1992	MAY	0.7	7.39
1992	JUN	0.52	7.39
1992	AUG	0.54	7.71
1992	SEP	0.64	9.32
1992	OCT	0.74	9.6
1992	NOV	0.83
1992	DEC	1.42

## Sheet: Fig 6c Fort Bragg CDFW 9192
landing month	N	Mean price per kg (USD)	SD price
1	885	1.35986	1.21361
2	805	1.81733	1.21435
3	818	1.83011	1.16902
4	814	1.5864	0.860814
5	628	1.45672	0.934033
6	786	1.07335	0.656793
7	12	0.505221	0.302639
8	887	0.954167	0.569419
9	884	1.19404	0.774146
10	999	1.23517	0.855339
11	824	1.48749	0.962947
12	635	2.33425	1.52071

## Sheet: Fig 6d Fort Bragg CDFW 02-11
landing month	N	Mean price per kg (USD)	SD price
1	1110	1.54038	0.653127
2	1037	1.40129	0.554774
3	1312	1.32013	0.556469
4	1046	1.28624	0.537299
5	957	1.18743	0.541204
6	590	1.20688	0.584567
7	620	1.22744	0.626423
8	1185	1.18478	0.59927
9	1242	1.31741	0.578286
10	1056	1.37159	0.547813
11	1106	1.40145	0.577496
12	1267	1.67437	0.644061

[truncated: 2 more sheets: Fig 6e Chann Islands CDFW 02-11, Fig 6g spawning ]
